# Supplementary material for: Early Postoperative Nausea and Vomiting After Bariatric Surgery: A Study of 8426 Patients from the Swedish Perioperative Registry (SPOR)
Source: Obes Surg. 2025 Nov 4;35(12):5308–15. doi: 10.1007/s11695-025-08351-0 (PMC12722411; doi:10.1007/s11695-025-08351-0)
Supplement: Supplementary file 1 — Supplementary file1 (XLSX 12 KB) [file 11695_2025_8351_MOESM1_ESM.xlsx]

## Sheet: Blad1
Supplement 1
	Green= Variable from SPOR
Source and orgin of data	Yellow= Calculated/Extracted using specified SPOR variables
Variable	Source	Motivation for dichotomization
Hospital_ID	SPOR variable
Sex	SPOR variable
Born date	SPOR variable
Planned/Emergency	SPOR variable
Inpatient/Outpatinet	SPOR variable
Planned surgical procedure (code)	SPOR variable
Weight (kg)	SPOR variable
Lenght (cm)	SPOR variable
ASA-classification	SPOR variable
Smoking status	SPOR variable
START Patient at operating room (time:date)	SPOR variable
START Anaesthesia (time:date)	SPOR variable
START Procedure (time:date)	SPOR variable
END Procedure (time:date)	SPOR variable
END Anaesthesia (time:date)	SPOR variable
END Patient at operating room (time:date)	SPOR variable
Procedure code (primary)	SPOR variable
Procedure codes (secondary)	SPOR variable
Anesthesia code (primary)	SPOR variable
Anesthesia codes (secondary)	SPOR variable
Diagnose code (primary)	SPOR variable
Diagnose codes (secondary)	SPOR variable
START PACU stay (time:date)	SPOR variable
END PACU stay (time:date)	SPOR variable
Maximal level of pain within 1 hour after arrival to PACU (NRS-scale 0-10)	SPOR variable
Maximal level of pain during PACU stay (NRS-scale 0-10)	SPOR variable
Level of pain at discharge from PACU (NRS-scale 0-10)	SPOR variable
Nausea or vomiting at PACU (no nausea, nausea, vomit)	SPOR variable	Younger age is risk factor. 40 is dividing the cohort at around 50%.
Age	Start Porcedure', 'Born date'
Age < 40 years	Dichotomizing Age
Time Surgery (minutes)	END Procedure, START procedure
Time surgery >= 60 min	Dichotomizing Time surgery	No specific motivation, one hour is a convenient/intuitive cut-off
Time PACU(minutes)	END Procedure, START procedure
Time PACU >= 180 min	Dichotomizing Time surgery
PONV (yes/no)	Dichotomizing 'Nausea or vomiting at PACU'
Airway management (mask(laryngeal mask/intubation)	Anesthesia codes (both primary and secondary)
Rapid Sequence induction (yes/no)	Anesthesia codes (both primary and secondary)
General Anaesthesia (yes/no)	Anesthesia codes (both primary and secondary)
Anesthesia maintanance method	Anesthesia codes (both primary and secondary)
Body mass index	Weight, Length
BMI>40 (yes/no)	Dichotomizing BMI	40 cut-off value for severe obesity and dividing the cohort at around 50%
Maximal pain at PACU	Max of the three SPOR pain variables
Moderate to Severe Pain (NRS>5) (yes/no)	Dichotomizing Maximal Pain at Pacu	We considered NRS 6-10 as a relevant cut-off point. There are no general consensus of cut-off point.
ASA-group (1-2 // 3-4)	Dichotomizing ASA classification
Hospital number	Hospital_ID
